# Supplementary material for: SARS-CoV-2 Altered Hemorheological and Hematological Parameters during One-Month Observation Period in Critically Ill COVID-19 Patients
Source: Int J Mol Sci. 2022 Dec 5;23(23):15332. doi: 10.3390/ijms232315332 (PMC9735540; doi:10.3390/ijms232315332)
Supplement: Supplementary file 1 [file ijms-23-15332-s001.zip]

Archive with 1 entries (1 files):
- ijms-2058103-supplementary.pdf
